# Supplementary material for: The Yersinia enterocolitica Ysa type III secretion system is expressed during infections both in vitro and in vivo
Source: Microbiologyopen. 2013 Oct 24;2(6):962–75. doi: 10.1002/mbo3.136 (PMC3892342; doi:10.1002/mbo3.136)
Supplement: Supplementary file 2 [file mbo30002-0962-SD2.txt]

0 
200 
400 
600 
800 
1000 
1200 
1400 
1600 
1800 
2000 
1 2 3 4 5 6 7 8 9 10 11 
26°C 
37°C 
0 
5 
10 
15 
20 
25 
30 
35 
40 
1 2 3 4 5 6 7 8 9 10 11 
26°C 
37°C 
Time (Hours) 
Fl
uo
re
sc
en
ce
 In
te
ns
ity
 
Time (Hours) 
Fl
uo
re
sc
en
ce
 In
te
ns
ity
 
Figure S2 
A.fliC::gfp
B.Promoterless::gfp
