# Supplementary material for: The Yersinia enterocolitica Ysa type III secretion system is expressed during infections both in vitro and in vivo
Source: Microbiologyopen. 2013 Oct 24;2(6):962–75. doi: 10.1002/mbo3.136 (PMC3892342; doi:10.1002/mbo3.136)
Supplement: Supplementary file 3 [file mbo30002-0962-SD3.txt]

SupplementaryTable1: Bacterialstrainsandplasmidsusedinthisstudy
Strain orPlasmid Description Reference
Y.enterocolitica   
JB580v SerogroupO:8,Nal,ΔyenR (R- M+) Kinderetal.,1993
GY5718 JB580v ΔblaA, ΔblaB BentandYoung,2010
GY6267 GY5718pYV- ThisStudy
GY6397 GY5718rcsB::pEP185.2 ThisStudy
GY6398 GY5718ysrS::pEP185.2 ThisStudy
GY6399 GY5718ΔysaE ThisStudy
E.coli  ThisStudy
DH5α F- φ80dlacZM15(lacZYA-argF)U169 deoR recA1 
endA1 
LifeTechnologies
S17-1 λpir recA thi prohsdR- hsdM+ RP4::2-Tc::Mu::Km Tn7
λpir
MillerandMekalanos,
1988
Plasmids   
pSRB1 pfliC::gfp Cummingsetal., 2006
pDW5 ptetA::gfp Cummingsetal., 2006
pDW6 Promoterlessgfp Cummingsetal., 2006
pGY435 Ca.0.5-kb fragmentofrcsB in pEP185.2 VeneciaandYoung, 2005
pGY518 pEP185.2 ΔysaE B.YoungandG.Young, 
Unpublished
pGY526 Ca.0.5-kb fragmentofysrS in pEP185.2 VeneciaandYoung, 2005 
pGY996 pDW6::orf6 ThisStudy
pGY1045 pDW6::yspP ThisStudy
pGY1049 pDW6::yopH ThisStudy
 
 
 
 
 
 
 
 
 
 
 
 SupplementaryTable2: Primers used in this study 
Primer Sequence
Cloning  
ysaE/orf6-F 5’– AGATCTGTAATCACCTCAGCGTTG – 3’
ysaE/orf6-R 5’– AGATCTTATTGACCAGCGACTTGC– 3’
PyspP-F 5’– GGATCCCGCAATAGCATTTGCCAC– 3’
PyspP-R 5’– TCTAGACATTTCAGGTGTTGGGGC – 3’
PyopH-F 5’– ACATCTCTGACGATGAAGATC– 3’
PyopH-R 5’– GCTTCCCTCCTTAATTAAATTAAG – 3’
qRT-PCR  
yspP-F 5’– ACATCGCCCCAACACCTG – 3’
yspP-R 5’– TGTCCTGAAGTTAATCCCCGG – 3’
yopH-F 5’– GTTGGAGGCTGCATTGCG – 3’
yopH-R 5’– TGCGGTGGCTCTGACTTC – 3’
dnaK-F 5’– CGAACCAACAGCTGCTGC – 3’
dnaK-R 5’– TCAGGCGGCTATCGAAGTC – 3’
 
 
